# Supplementary material for: Catheter-Directed Thrombolysis in the Management of Thrombotic Peripheral Artery Occlusions—Acute and Mid-Term Clinical Outcomes
Source: J Clin Med. 2024 Sep 26;13(19):5732. doi: 10.3390/jcm13195732 (PMC11477182; doi:10.3390/jcm13195732)
Supplement: Supplementary file 1 [file jcm-13-05732-s001.zip]

Archive with 1 entries (1 files):
- jcm-3181860-supplementary.pdf
